# Supplementary material for: In vitro and in vivo evaluation of a new phytotherapic blend to treat acute externa otitis in dogs
Source: J Vet Pharmacol Ther. 2021 Jul 13;44(6):910–8. doi: 10.1111/jvp.13000 (PMC9290716; doi:10.1111/jvp.13000)
Supplement: Supplementary file 2 — Appendix S2 [file JVP-44-910-s003.xlsx]

## Sheet: Foglio1
1st visit	Animal N°	1		2		3		4		5		6		7		8		9		10		11		12
	Ear n°	1	2	3	4	5	6	7	8	9	10	11	12	13	14	15	16	17	18	19	20	21	22	23	24	Score totale prima visita
	Head tilt	0	0	0	0	0	0	0	0	0	0	0	0	0	0	0	0	0	0	1	1	0	0	0	0	2
	Shaking	2	2	1	1	1	1	2	0	1	1	1	1	0	0	1	1	1	1	2	2	2	2	1	1	28
	Pain	1	1	0	0	0	0	1	0	2	2	0	0	0	0	0	0	0	0	0	0	0	0	0	0	7
	Prutirus	2	2	0	0	1	1	0	0	0	0	1	1	0	0	1	1	1	1	3	3	2	2	1	1	24
	Bad smell	1	1	0	0	0	0	1	1	2	2	0	0	0	0	1	1	0	0	3	3	2	1	0	0	19
	Erythema	2	2	1	0	0	0	0	0	1	1	0	0	0	0	0	0	0	0	2	2	2	1	0	0
	Oedema	0	0	0	0	0	0	0	0	0	0	0	0	0	0	0	0	0	0	0	2	2	1	0	0
	Exudate	0	0	0	0	0	0	0	0	2	3	1	1	0	0	0	0	0	0	1	1	1	1	0	0
	Ear wax	2	2	2	0	2	1	1	1	3	3	2	2	1	1	1	2	2	2	2	2	2	1	1	1
	TOT SCORE	10	10	4	1	4	3	5	2	11	12	5	5	1	1	4	5	4	4	14	16	13	9	3	3
control	Head tilt	0	0	0	0	0	0	0	0	0	0	0	0	0	0	0	0	0	0	0	0	0	0	0	0
	Shaking	1	1	0	0	1	1	0	0	0	0	0	0	0	0	0	0	0	0	0	1	0	0	2	2
	Pain	0	0	0	0	0	0	0	0	0	0	0	0	0	0	0	0	0	0	0	0	0	0	0	0
	Prutirus	0	0	0	0	0	0	0	0	0	0	0	0	0	0	0	0	0	0	1	1	0	0	2	2
	Bad smell	0	0	0	0	0	0	0	0	0	0	0	0	0	0	0	0	0	0	0	0	0	0	0	0
	Erythema	1	1	0	0	0	0	0	0	1	1	0	0	0	0	0	0	0	0	0	1	0	0	0	0
	Oedema	0	0	0	0	0	0	0	0	0	0	0	0	0	0	0	0	0	0	0	0	0	0	0	0
	Exudate	0	0	0	0	0	0	0	0	1	1	0	0	0	0	0	0	0	0	0	0	0	0	0	0
	Ear wax	1	1	0	0	0	0	0	0	2	2	1	1	1	1	0	0	0	0	0	1	1	1	1	1
	TOT SCORE	3	3	0	0	1	1	0	0	4	4	1	1	1	1	0	0	0	0	1	4	1	1	5	5
	DIMINUZ SCORE	7	7	4	1	3	2	5	2	7	8	4	4	0	0	4	5	4	4	13	12	12	8	-2	-2
	% di miglioramento	70	70	100	100	75	66.6667	100	100	63.6364	66.6667	80	80	0	0	100	100	100	100	92.8571	75	92.3077	88.8889	-66.6667	-66.6667
	evaluation	clear improvement	clear improvement	cure	cure	clear improvement	clear improvement	cure	cure	clear improvement	clear improvement	strong improvement	strong improvement	steady	steady	cure	cure	cure	cure	strong improvement	clear improvement	strong improvement	strong improvement	worsened	worsened
		n	%	% cumulative
	cure	8	33.3333	33.3
	strong improvement	5	20.8333	54.1667
	clear improvement	7	29.1667	83.3333
	steady	2	8.33333
	worsened	2	8.33333
	tot	24
