# Supplementary material for: In vitro and in vivo evaluation of a new phytotherapic blend to treat acute externa otitis in dogs
Source: J Vet Pharmacol Ther. 2021 Jul 13;44(6):910–8. doi: 10.1111/jvp.13000 (PMC9290716; doi:10.1111/jvp.13000)
Supplement: Supplementary file 3 — Appendix S3 [file JVP-44-910-s001.xlsx]

## Sheet: Foglio1
first visit	dog n°	1		2		3		4		5		6		7		8		9		10		11		12
	ear N°	1	2	3	4	5	6	7	8	9	10	11	12	13	14	15	16	17	18	19	20	21	22	23	24
	Cocci	intermediate growth	normal	overgrowth	overgrowth	overgrowth	intermediate growth	intermediate	intermediate	intermediate	intermediate	intermediate growth	intermediate growth	normal	normal	intermediate growth	intermediate growth	normal	intermediate growth	intermediate growth	intermediate growth	normal	normal	intermediate	intermediate growth
	Rods	normal	normal	normal	normal	normal	normal	normal	normal	normal	normal	normal	normal	normal	normal	normal	normal	normal	normal	normal	normal	normal	normal	normal	normal
	Malassezia	normal	normal	normal	intermediate	intermediate growth	normal	intermediate	intermediate	intermediate	intermediate	overgrowth	overgrowth	normal	normal	intermediate growth	normal	normal	normal	intermediate growth	overgrowth	intermediate	normal	normal	normal
	Neutrophils	absent	absent	absent	absent	absent	absent	absent	absent	absent	absent	absent	absent	absent	absent	absent	absent	absent	absent	absent	absent	absent	absent	absent	absent
	Macrophages	absent	absent	absent	absent	absent	absent	absent	absent	absent	absent	absent	absent	absent	absent	absent	absent	absent	absent	absent	absent	absent	absent	absent	absent
control
	Cocci	normal	intermediate growth	intermediate growth	intermediate growth	intermediate growth	intermediate growth	normal	normal	normal	normal	normal	normal	normal	normal	normal	normal	normal	normal	normal	intermediate growth	normal	normal	normal	intermediate growth
	Rods	0	0	0	0	0	0	0	0	0	0	0	0	0	0	0	0	0	0	0	0	0	0	0	0
	Malassezia	normal	normal	normal	normal	normal	normal	normal	overgrowth	normal	normal	overgrowth	overgrowth	normal	normal	normal	normal	normal	normal	normal	normal	normal	normal	normal	normal
	Neutrophils	0	0	0	0	0	0	0	0	0	0	0	0	0	0	0	0	0	0	0	0	0	0	0	0
	Macrophages	0	0	0	0	0	0	0	0	0	0	0	0	0	0	0	0	0	0	0	0	0	0	0	0
	EVALUATION cocci	N	W	I	I	I	U	N	N	N	N	N	N	na	na	N	N	na	N	N	U	na	na	N	U
	EVALUATION Malassezia	na	na	na	N	N	na	N	W	N	N	U	U	na	na	N	na	na	na	N	N	N	na	na	na
	legend	N normalized
		W worsened
		I improved
		U unmodified
		na Not applicable
